# Supplementary material for: Large-scale lipid analysis with C=C location and sn-position isomer resolving power
Source: Nat Commun. 2020 Jan 17;11:375. doi: 10.1038/s41467-019-14180-4 (PMC6969141; doi:10.1038/s41467-019-14180-4)
Supplement: Supplementary file 3 — Source Data [file 41467_2019_14180_MOESM3_ESM.xlsx]

## Sheet: Figure 1e
	Figure 1e: Comparison without and with PB derivatization using different PB reagents
	Figure 1e-Replicate 1
		No PB	PB (acetone)	PB (BZa)	PB (APh)	PB (BPh)	PB (4-AP)	PB (3-AP)	PB (2-AP)
	sn-position specific ions (Rel. Abundance%)	3.01	4.64	6.71	3.17	2.69	8.82	6.54	100
	C=C location specific ions (Rel. Abundance%)	0	100	100	100	100	100	100	86.51
	Figure 1e-Replicate 2
		No PB	PB (acetone)	PB (BZa)	PB (APh)	PB (BPh)	PB (4-AP)	PB (3-AP)	PB (2-AP)
	sn-position specific ions (Rel. Abundance%)	3.05	4.59	6.62	3.28	2.61	8.79	6.63	100
	C=C location specific ions (Rel. Abundance%)	0	100	100	100	100	100	100	84.53
	Figure 1e-Replicate 3
		No PB	PB (acetone)	PB (BZa)	PB (APh)	PB (BPh)	PB (4-AP)	PB (3-AP)	PB (2-AP)
	sn-position specific ions (Rel. Abundance%)	3.02	4.51	6.57	3.21	2.64	8.75	6.58	100
	C=C location specific ions (Rel. Abundance%)	0	100	100	100	100	100	100	84.62
	Figure 1e-Average
		No PB	PB (acetone)	PB (BZa)	PB (APh)	PB (BPh)	PB (4-AP)	PB (3-AP)	PB (2-AP)
	sn-position specific ions (Rel. Abundance%)	3.02667	4.58	6.63333	3.22	2.64667	8.78667	6.58333	100
	C=C location specific ions (Rel. Abundance%)	0	100	100	100	100	100	100	85.22
	Figure 1e-Standard Error
		No PB	PB (acetone)	PB (BZa)	PB (APh)	PB (BPh)	PB (4-AP)	PB (3-AP)	PB (2-AP)
	sn-position specific ions (Rel. Abundance%)	0.0208167	0.0655744	0.070946	0.0556776	0.0404145	0.0351188	0.0450925	0
	C=C location specific ions (Rel. Abundance%)	0	0	0	0	0	0	0	1.11808

## Sheet: Figure 2c
	Figure 2c: Correlation between the PLA2 digestion and PB-MS3
	PC 16:0_18:1	Replicate 1	Replicate 2	Replicate 3
	PC 16:0/18:1(9Z) from PLA2 digest (%)	[I396 + I380 ] /[I396 + I380+ I466] (%)	[I396 + I380 ] /[I396 + I380+ I466] (%)	[I396 + I380 ] /[I396 + I380+ I466] (%)
	8.50412	8.0559	7.00626	7.54682
	20.3433	20.9677	19.5572	18.6567
	35.6966	31.0606	33.0831	32.5594
	50.573	47.8799	51.1196	48.8599
	67.237	70.0705	68.9728	68.2243
	84.2503	87.0652	84.1023	85.2383
	PC 16:0_18:1	Average	Standard Error
	PC 16:0/18:1(9Z) from PLA2 digest (%)	[I396 + I380 ] /[I396 + I380+ I466] (%)	[I396 + I380 ] /[I396 + I380+ I466] (%)
	8.50412	7.53633	0.524898
	20.3433	19.7272	1.16484
	35.6966	32.2343	1.04969
	50.573	49.2865	1.66144
	67.237	69.0892	0.928598
	84.2503	85.4686	1.49482

## Sheet: Figure 4b
	Figure 4b: Compositional variations of PC C=C isomers
		BT474(1)	BT474(2)	BT474(3)	SKBR3(1)	SKBR3(2)	SKBR3(3)	MCF7(1)	MCF7(2)	MCF7(3)	MDAMB468(1)	MDAMB468(2)	MDAMB468(3)
	PC 16:0_18:1 (9/11)	5.80145	5.84515	5.7897	4.74438	4.45774	4.47397	1.49591	1.54093	1.56137	1.07115	1.0838	1.0625
	PC 18:0_18:1 (9/11)	3.06683	3.85226	3.25017	2.865	2.76834	2.55159	1.48217	1.47537	1.46258	0.812307	0.679594	0.728916
	PC 16:1_18:1 (9/11)	1.0625	1.16	1.39624	0.611907	0.596674	0.567201	0.427776	0.418834	0.440446	0.276721	0.317257	0.287916
	PC 18:2_18:1 (9/11)	1.24233	1.44887	1.33335	0.767287	0.739143	0.716667	0.820322	0.783333	0.807008	0.562486	0.541603	0.622541
	PC 18:1_18:1 (9/11)	1.69884	1.84084	1.95236	1.30035	1.2963	1.37931	1.17287	1.24383	1.15722	0.588954	0.609999	0.658487
	PC 20:4_18:1 (9/11)	0.798094	0.749897	0.866622	0.536541	0.599918	0.591969	1.00674	1.03844	0.973228	0.603828	0.694233	0.63445
	PC 14:0_18:1 (9/11)	0.722889	0.688915	0.810805	0.303673	0.304178	0.292059	0.232391	0.224095	0.240053	0.17845	0.167213	0.189474
	Average
		BT474	SKBR3	MCF7	MDAMB468
	PC 16:0_18:1 (9/11)	5.8121	4.5587	1.53274	1.07248
	PC 18:0_18:1 (9/11)	3.38975	2.72831	1.47337	0.740272
	PC 16:1_18:1 (9/11)	1.20625	0.591927	0.429019	0.293965
	PC 18:2_18:1 (9/11)	1.34151	0.741032	0.803554	0.575543
	PC 18:1_18:1 (9/11)	1.83068	1.32532	1.1913	0.619147
	PC 20:4_18:1 (9/11)	0.804871	0.576143	1.00614	0.64417
	PC 14:0_18:1 (9/11)	0.74087	0.29997	0.23218	0.178379
	Standard Error
		BT474	SKBR3	MCF7	MDAMB468
	PC 16:0_18:1 (9/11)	0.0292181	0.161009	0.0334918	0.0107124
	PC 18:0_18:1 (9/11)	0.410895	0.160495	0.00994567	0.0670813
	PC 16:1_18:1 (9/11)	0.171607	0.0227278	0.0108595	0.0209342
	PC 18:2_18:1 (9/11)	0.103511	0.025363	0.0187346	0.0420189
	PC 18:1_18:1 (9/11)	0.127063	0.0468013	0.0461545	0.0356578
	PC 20:4_18:1 (9/11)	0.0586569	0.0345259	0.0326091	0.0459795
	PC 14:0_18:1 (9/11)	0.0629031	0.00685575	0.00798072	0.0111307

## Sheet: Figure 4c
	Figure 4c: Compositional variations of PE C=C isomers
		BT474(1)	BT474(2)	BT474(3)	SKBR3(1)	SKBR3(2)	SKBR3(3)	MCF7(1)	MCF7(2)	MCF7(3)	MDAMB468(1)	MDAMB468(2)	MDAMB468(3)
	PE 16:0_18:1 (9/11)	2.30312	2.07983	2.24291	1.79392	1.8519	1.78039	1.05004	1.05407	1.02234	0.928612	1.17398	1.0306
	PE 18:0_18:1 (9/11)	1.59886	1.69515	1.80161	2.86115	3.04058	2.8335	2.7359	2.87605	2.76251	1.13497	1.39449	1.23961
	PE 16:1_18:1 (9/11)	0.900359	0.857752	0.787325	0.517954	0.578717	0.560003	0.58823	0.634686	0.601038	0.219061	0.233428	0.27653
	PE 18:2_18:1 (9/11)	1.55808	1.74917	1.69598	1.24389	1.26582	1.20116	1.11772	1.13823	1.14569	0.663301	0.602813	0.532302
	PE 18:1_18:1 (9/11)	2.36738	2.44757	2.50981	1.64882	1.73313	1.66026	2.24655	2.38001	2.33335	0.642507	0.710142	0.789998
	PE 20:3_18:1 (9/11)	2.85664	2.68635	2.70938	1.29083	1.25927	1.19574	2.59584	2.42866	2.46061	0.689767	0.561018	0.600848
	PE 20:2_18:1 (9/11)	3.83721	3.73259	3.66316	1.05798	1.06194	1.04022	2.71039	2.52381	2.59989	0.988973	1.0715	1.18952
	PE 20:4_18:1 (9/11)	3.16811	3.27963	3.01699	1.19996	1.16363	1.2356	1.62746	1.64447	1.59149	0.703475	0.667	0.606983
	Average
		BT474	SKBR3	MCF7	MDAMB468
	PE 16:0_18:1 (9/11)	2.20862	1.80874	1.04215	1.0444
	PE 18:0_18:1 (9/11)	1.69854	2.91174	2.79149	1.25636
	PE 16:1_18:1 (9/11)	0.848479	0.552224	0.607985	0.243006
	PE 18:2_18:1 (9/11)	1.66775	1.23696	1.13388	0.599472
	PE 18:1_18:1 (9/11)	2.44159	1.68074	2.31997	0.714216
	PE 20:3_18:1 (9/11)	2.75079	1.24861	2.49504	0.617211
	PE 20:2_18:1 (9/11)	3.74432	1.05338	2.61136	1.08333
	PE 20:4_18:1 (9/11)	3.15491	1.19973	1.62114	0.659153
	Standard Error
		BT474	SKBR3	MCF7	MDAMB468
	PE 16:0_18:1 (9/11)	0.115526	0.0379868	0.0172745	0.123265
	PE 18:0_18:1 (9/11)	0.101416	0.112429	0.0744299	0.130569
	PE 16:1_18:1 (9/11)	0.0570847	0.0311193	0.0239941	0.029908
	PE 18:2_18:1 (9/11)	0.0986265	0.0328815	0.0144852	0.0655635
	PE 18:1_18:1 (9/11)	0.0714077	0.0457302	0.0677299	0.0738298
	PE 20:3_18:1 (9/11)	0.0923897	0.048429	0.0887481	0.0659157
	PE 20:2_18:1 (9/11)	0.0876165	0.0115706	0.0938159	0.100795
	PE 20:4_18:1 (9/11)	0.131817	0.0359863	0.0270527	0.0487226

## Sheet: Figure 4d
	Figure 4d: Compositional variations of GP sn-position isomers
		BT474(1)	BT474(2)	BT474(3)	SKBR3(1)	SKBR3(2)	SKBR3(3)	MCF7(1)	MCF7(2)	MCF7(3)	MDAMB468(1)	MDAMB468(2)	MDAMB468(3)
	PC (16:0/18:2)/(18:2/16:0)	5.14859	4.39103	5.86981	2.55988	2.08863	2.38532	2.60848	2.7406	2.08739	4.67101	3.93115	4.25182
	PC (16:1/18:1)/(18:1/16:1)	1.7952	1.80412	1.86481	1.3527	1.32512	1.50132	0.522553	0.474384	0.49626	0.854629	0.839448	0.766972
	PC (16:0/18:1)/(18:1/16:0)	4.16394	4.55136	4.30912	11.4613	9.6571	10.7104	1.33333	1.40254	1.46231	1.2083	1.15201	1.25263
	PC (18:0/18:2)/(18:2/18:0)	0.311943	0.516294	0.333236	0.884222	0.913771	0.710875	0.338687	0.36921	0.93841	0.700144	0.666685	0.573111
	PC (18:0/18:1)/(18:1/18:0)	1.90911	1.98392	2.04323	5.90218	6.40011	5.58421	1.78952	1.9133	1.99998	1.92855	1.71871	1.8309
	PC (16:0/22:6)/(22:6/16:0)	1.22213	1.34614	1.25834	2.09218	2.04524	1.97877	0.805581	0.782649	0.758315	0.899961	0.842081	0.666546
	PC (18:0/20:4)/(20:4/18:0)	1.3332	1.03117	1.41762	2.09101	1.75703	1.7513	1.8232	1.94283	2.30168	1.3266	1.10502	1.21282
	PE (16:0/18:2)/(18:2/16:0)	0.786603	0.807118	0.702595	1.08618	1.04345	0.958102	0.931736	0.477586	0.670944	1.19974	0.775188	1.28687
	PE (16:0/18:1)/(18:1/16:0)	2.55238	2.69886	2.50032	9.22329	9.1719	8.38116	1.75855	1.68189	1.63848	1.86611	2	1.84663
	PE (18:1/18:2)/(18:2/18:1)	1.28585	1.21481	1.40458	0.519915	0.522995	0.517408	3.43918	3.73536	3.50056	1.10326	1.09689	1.20856
	PE (18:0/18:1)/(18:1/18:0)	1.33565	1.42167	1.47153	2.0462	1.91021	1.98311	0.868335	0.92178	0.894753	1.84382	1.72512	1.92242
	PE (16:0/22:5)/(22:5/16:0)	1.33381	2	2.68471	5.51419	8.43894	8.30226	6.75	5.37194	6.39784	2.04327	1.65015	2.06843
	PE (18:0/20:4)/(20:4/18:0)	1.02623	1.08028	0.794075	4.1113	4.30679	4.4997	3.31079	3.41967	2.91472	1.08674	1.05795	1.20163
	Average
		BT474	SKBR3	MCF7	MDAMB468
	PC (16:0/18:2)/(18:2/16:0)	5.13648	2.34461	2.47882	4.28466
	PC (16:1/18:1)/(18:1/16:1)	1.82138	1.39305	0.497732	0.82035
	PC (16:0/18:1)/(18:1/16:0)	4.34147	10.6096	1.39939	1.20431
	PC (18:0/18:2)/(18:2/18:0)	0.387158	0.836289	0.548769	0.646647
	PC (18:0/18:1)/(18:1/18:0)	1.97875	5.96217	1.90093	1.82605
	PC (16:0/22:6)/(22:6/16:0)	1.27554	2.03873	0.782182	0.802862
	PC (18:0/20:4)/(20:4/18:0)	1.26066	1.86644	2.02257	1.21481
	PE (16:0/18:2)/(18:2/16:0)	0.765439	1.02925	0.693422	1.08726
	PE (16:0/18:1)/(18:1/16:0)	2.58385	8.92545	1.69297	1.90425
	PE (18:1/18:2)/(18:2/18:1)	1.30175	0.520106	3.55837	1.13624
	PE (18:0/18:1)/(18:1/18:0)	1.40962	1.97984	0.894956	1.83045
	PE (16:0/22:5)/(22:5/16:0)	2.00617	7.41846	6.17326	1.92062
	PE (18:0/20:4)/(20:4/18:0)	0.966861	4.30593	3.21506	1.11544
	Standard Error
		BT474	SKBR3	MCF7	MDAMB468
	PC (16:0/18:2)/(18:2/16:0)	0.739464	0.238245	0.345365	0.37102
	PC (16:1/18:1)/(18:1/16:1)	0.0378773	0.0947764	0.0241181	0.0468457
	PC (16:0/18:1)/(18:1/16:0)	0.195729	0.906308	0.0645474	0.0504269
	PC (18:0/18:2)/(18:2/18:0)	0.112341	0.109612	0.337784	0.0658447
	PC (18:0/18:1)/(18:1/18:0)	0.06721	0.411243	0.105775	0.105006
	PC (16:0/22:6)/(22:6/16:0)	0.0637673	0.0569838	0.0236368	0.121549
	PC (18:0/20:4)/(20:4/18:0)	0.203183	0.194499	0.249005	0.110804
	PE (16:0/18:2)/(18:2/16:0)	0.0553825	0.0652112	0.227908	0.273755
	PE (16:0/18:1)/(18:1/16:0)	0.102945	0.472068	0.0607955	0.0834962
	PE (18:1/18:2)/(18:2/18:1)	0.0958789	0.00279858	0.156322	0.062717
	PE (18:0/18:1)/(18:1/18:0)	0.0687373	0.0680515	0.0267231	0.0993273
	PE (16:0/22:5)/(22:5/16:0)	0.675472	1.65056	0.715956	0.234568
	PE (18:0/20:4)/(20:4/18:0)	0.152058	0.194204	0.265738	0.0760209

## Sheet: Figure 5c
	Figure 5c: C=C/sn-isomer ratios of representative PCs
	PC(36:1)	N1	N2	N3	N4	N5	N6	T1	T2	T3	T4	T5	T6
	(9)/(11)	3.93468	4.33555	4.59615	5.60548	4.50686	4.79976	2.2849	3.2976	2.33412	2.46362	3.063	2.54548
	Average
		Normal	SD	Tumor	SD	P value
	(9)/(11)	4.62975	0.559796	2.66479	0.416504	4.20374e-05
	PC(34:1)	N1	N2	N3	N4	N5	N6	T1	T2	T3	T4	T5	T6
	(9)/(11)	5.83368	7.75187	5.69395	6.11252	6.92852	5.15413	4.47948	4.51257	4.71525	3.60061	4.03107	4.50006
	Average
	PC(34:1)	Normal	SD	Tumor	SD	P value
	(9)/(11)	85.8716	1.85022	81.0168	1.65654	0.000736388
	PC(34:1)	N1	N2	N3	N4	N5	N6	T1	T2	T3	T4	T5	T6
	(16:0/18:1)/(18:1/16:0)	1.95562	1.74199	1.87464	1.8	2.13769	2.27274	3.12511	2.92481	2.63152	3.00005	3.58606	2.78303
	Average
	PC(34:1)	Normal	SD	Tumor	SD	P value
	(16:0/18:1)/(18:1/16:0)	1.96378	0.204806	3.00843	0.330818	6.25921e-05
	PC(38:5)	N1	N2	N3	N4	N5	N6	T1	T2	T3	T4	T5	T6
	(18:1/20:4)/(20:4/18:1)	2.46966	2.7042	2.94709	2.5192	3.23615	2.79788	4.67624	6.29126	5.03821	7.2513	7.6703	7.30262
	Average
	PC(38:5)	Normal	SD	Tumor	SD	P value
	(16:0/18:1)/(18:1/16:0)	2.77903	0.28509	6.37166	1.2638	4.78446e-05

## Sheet: Figure S18
	Figure S18: Variations of C=C location isomer composition
		MCF7(1)	MCF7(2)	MCF7(3)	SKBR3(1)	SKBR3(2)	SKBR3(3)	MDAMB468(1)	MDAMB468(2)	MDAMB468(3)	BT474(1)	BT474(2)	BT474(3)
	PE 16:0_18:1 (9/11)	1.05004	1.05407	1.02234	1.79392	1.8519	1.78039	0.928612	1.17398	1.0306	2.30312	2.07983	2.24291
	PE 18:0_18:1 (9/11)	2.7359	2.87605	2.76251	2.86115	3.04058	2.8335	1.13497	1.39449	1.23961	1.59886	1.69515	1.80161
	PE 16:1_18:1 (9/11)	0.58823	0.634686	0.601038	0.517954	0.578717	0.560003	0.219061	0.233428	0.27653	0.900359	0.857752	0.787325
	PE 18:2_18:1 (9/11)	1.11772	1.13823	1.14569	1.24389	1.26582	1.20116	0.663301	0.602813	0.532302	1.55808	1.74917	1.69598
	PE 18:1_18:1 (9/11)	2.24655	2.38001	2.33335	1.64882	1.73313	1.66026	0.642507	0.710142	0.789998	2.36738	2.44757	2.50981
	PE 20:3_18:1 (9/11)	2.59584	2.42866	2.46061	1.29083	1.25927	1.19574	0.689767	0.561018	0.600848	2.85664	2.68635	2.70938
	PE 20:2_18:1 (9/11)	2.71039	2.52381	2.59989	1.05798	1.06194	1.04022	0.988973	1.0715	1.18952	3.83721	3.73259	3.66316
	PE 20:4_18:1 (9/11)	1.62746	1.64447	1.59149	1.19996	1.16363	1.2356	0.703475	0.667	0.606983	3.16811	3.27963	3.01699
	Average
		MCF-7	SK-BR-3	MDA-MB-468	BT-474
	PE 16:0_18:1 (9/11)	1.04215	1.80874	1.0444	2.20862
	PE 18:0_18:1 (9/11)	2.79149	2.91174	1.25636	1.69854
	PE 16:1_18:1 (9/11)	0.607985	0.552224	0.243006	0.848479
	PE 18:2_18:1 (9/11)	1.13388	1.23696	0.599472	1.66775
	PE 18:1_18:1 (9/11)	2.31997	1.68074	0.714216	2.44159
	PE 20:3_18:1 (9/11)	2.49504	1.24861	0.617211	2.75079
	PE 20:2_18:1 (9/11)	2.61136	1.05338	1.08333	3.74432
	PE 20:4_18:1 (9/11)	1.62114	1.19973	0.659153	3.15491
	Standard Error
		MCF-7	SK-BR-3	MDA-MB-468	BT-474
	PE 16:0_18:1 (9/11)	0.0172745	0.0379868	0.123265	0.115526
	PE 18:0_18:1 (9/11)	0.0744299	0.112429	0.130569	0.101416
	PE 16:1_18:1 (9/11)	0.0239941	0.0311193	0.029908	0.0570847
	PE 18:2_18:1 (9/11)	0.0144852	0.0328815	0.0655635	0.0986265
	PE 18:1_18:1 (9/11)	0.0677299	0.0457302	0.0738298	0.0714077
	PE 20:3_18:1 (9/11)	0.0887481	0.048429	0.0659157	0.0923897
	PE 20:2_18:1 (9/11)	0.0938159	0.0115706	0.100795	0.0876165
	PE 20:4_18:1 (9/11)	0.0270527	0.0359863	0.0487226	0.131817
		MCF7(1)	MCF7(2)	MCF7(3)	SKBR3(1)	SKBR3(2)	SKBR3(3)	MDAMB468(1)	MDAMB468(2)	MDAMB468(3)	BT474(1)	BT474(2)	BT474(3)
	PC 16:0_18:1 (9/11)	1.49591	1.54093	1.56137	4.74438	4.45774	4.47397	1.07115	1.0838	1.0625	5.80145	5.84515	5.7897
	PC 18:0_18:1 (9/11)	1.48217	1.47537	1.46258	2.865	2.76834	2.55159	0.812307	0.679594	0.728916	3.06683	3.85226	3.25017
	PC 16:1_18:1 (9/11)	0.427776	0.418834	0.440446	0.611907	0.596674	0.567201	0.276721	0.317257	0.287916	1.0625	1.16	1.39624
	PC 18:2_18:1 (9/11)	0.820322	0.783333	0.807008	0.767287	0.739143	0.716667	0.562486	0.541603	0.622541	1.24233	1.44887	1.33335
	PC 18:1_18:1 (9/11)	1.17287	1.24383	1.15722	1.30035	1.2963	1.37931	0.588954	0.609999	0.658487	1.69884	1.84084	1.95236
	PC 20:3_18:1 (9/11)	0.876693	0.866667	0.88101	0.458408	0.47742	0.468263	0.66658	0.571628	0.587553	2.31615	2.4006	2.17763
	PC 20:4_18:1 (9/11)	1.00674	1.03844	0.973228	0.536541	0.599918	0.591969	0.603828	0.694233	0.63445	0.798094	0.749897	0.866622
	PC 14:0_18:1 (9/11)	0.232391	0.224095	0.240053	0.303673	0.304178	0.292059	0.17845	0.167213	0.189474	0.722889	0.688915	0.810805
	Average
		MCF-7	SK-BR-3	MDA-MB-468	BT-474
	PC 16:0_18:1 (9/11)	1.53274	4.5587	1.07248	5.8121
	PC 18:0_18:1 (9/11)	1.47337	2.72831	0.740272	3.38975
	PC 16:1_18:1 (9/11)	0.429019	0.591927	0.293965	1.20625
	PC 18:2_18:1 (9/11)	0.803554	0.741032	0.575543	1.34151
	PC 18:1_18:1 (9/11)	1.1913	1.32532	0.619147	1.83068
	PC 20:3_18:1 (9/11)	0.87479	0.46803	0.608587	2.29812
	PC 20:4_18:1 (9/11)	1.00614	0.576143	0.64417	0.804871
	PC 14:0_18:1 (9/11)	0.23218	0.29997	0.178379	0.74087
	Standard Error
		MCF-7	SK-BR-3	MDA-MB-468	BT-474
	PE 16:0_18:1 (9/11)	0.0334918	0.161009	0.0107124	0.0292181
	PE 18:0_18:1 (9/11)	0.00994567	0.160495	0.0670813	0.410895
	PE 16:1_18:1 (9/11)	0.0108595	0.0227278	0.0209342	0.171607
	PE 18:2_18:1 (9/11)	0.0187346	0.025363	0.0420189	0.103511
	PE 18:1_18:1 (9/11)	0.0461545	0.0468013	0.0356578	0.127063
	PE 20:3_18:1 (9/11)	0.00735836	0.00950833	0.0508507	0.112573
	PE 20:2_18:1 (9/11)	0.0326091	0.0345259	0.0459795	0.0586569
	PE 20:4_18:1 (9/11)	0.00798072	0.00685575	0.0111307	0.0629031

## Sheet: Figure S19
	Figure S19: Variations of sn-position isomer composition
		MCF7(1)	MCF7(2)	MCF7(3)	SKBR3(1)	SKBR3(2)	SKBR3(3)	MDAMB468(1)	MDAMB468(2)	MDAMB468(3)	BT474(1)	BT474(2)	BT474(3)
	PE (16:0/18:2)/(18:2/16:0)	0.931736	0.477586	0.670944	1.08618	1.04345	0.958102	1.19974	0.775188	1.28687	0.786603	0.807118	0.702595
	PE (16:1/18:1)/(18:1/16:1)	0.314047	0.314072	0.304511	1.02151	1.00371	1.02118	0.623161	0.689676	0.730549	0.450985	0.45885	0.550942
	PE (16:0/18:1)/(18:1/16:0)	1.75855	1.68189	1.63848	9.22329	9.1719	8.38116	1.86611	2	1.84663	2.55238	2.69886	2.50032
	PE (18:1/18:2)/(18:2/18:1)	3.43918	3.73536	3.50056	0.519915	0.522995	0.517408	1.10326	1.09689	1.20856	1.28585	1.21481	1.40458
	PE (18:0/18:2)/(18:2/18:0)	0.301364	0.242598	0.195925	0.386999	0.535699	0.387086	0.41063	0.168008	0.210877	0.230769	0.374755	0.249106
	PE (18:0/18:1)/(18:1/18:0)	0.868335	0.92178	0.894753	2.0462	1.91021	1.98311	1.84382	1.72512	1.92242	1.33565	1.42167	1.47153
	PE (16:0/22:5)/(22:5/16:0)	6.75	5.37194	6.39784	5.51419	8.43894	8.30226	2.04327	1.65015	2.06843	1.33381	2	2.68471
	PE (18:1/20:4)/(20:4/18:1)	17.4166	13.8909	16.7391	13.6849	11.4652	9.91611	3.5413	3.92594	3.73846	4.28637	4.88942	4.24932
	PE (18:1/20:3)/(16:0/22:4)	9.35288	9.30258	9.96204	5.19526	7.27154	5.22615	2.90462	3.12057	2.75904	4.19211	3.02869	3.44638
	PE (18:0/20:4)/(20:4/18:0)	3.31079	3.41967	2.91472	4.1113	4.30679	4.4997	1.08674	1.05795	1.20163	1.02623	1.08028	0.794075
	PE (18:0/20:3)/(20:3/18:0)	0.423432	0.449273	0.436791	0.231019	0.219314	0.230732	0.712939	0.807064	0.898239	0.461496	0.431723	0.489023
	PE (18:1/20:2)/(20:1/18:1)	1.07518	0.881415	0.77923	0.93953	1.26363	0.847382	1.58578	1.53345	1.50094	2.33423	1.61495	1.43107
	Average
		MCF-7	SK-BR-3	MDA-MB-468	BT-474
	PE (16:0/18:2)/(18:2/16:0)	0.693422	1.02925	1.08726	0.765439
	PE (16:1/18:1)/(18:1/16:1)	0.310876	1.01547	0.681129	0.486925
	PE (16:0/18:1)/(18:1/16:0)	1.69297	8.92545	1.90425	2.58385
	PE (18:1/18:2)/(18:2/18:1)	3.55837	0.520106	1.13624	1.30175
	PE (18:0/18:2)/(18:2/18:0)	0.246629	0.436595	0.263172	0.284877
	PE (18:0/18:1)/(18:1/18:0)	0.894956	1.97984	1.83045	1.40962
	PE (16:0/22:5)/(22:5/16:0)	6.17326	7.41846	1.92062	2.00617
	PE (18:1/20:4)/(20:4/18:1)	16.0155	11.6887	3.73523	4.47504
	PE (18:1/20:3)/(16:0/22:4)	9.53917	5.89765	2.92808	3.55573
	PE (18:0/20:4)/(20:4/18:0)	3.21506	4.30593	1.11544	0.966861
	PE (18:0/20:3)/(20:3/18:0)	0.436498	0.227022	0.80608	0.460747
	PE (18:1/20:2)/(20:1/18:1)	0.911943	1.01685	1.54006	1.79342
	Standard Error
		MCF-7	SK-BR-3	MDA-MB-468	BT-474
	PE (16:0/18:2)/(18:2/16:0)	0.227908	0.0652112	0.273755	0.0553825
	PE (16:1/18:1)/(18:1/16:1)	0.00551286	0.0101854	0.0542018	0.055579
	PE (16:0/18:1)/(18:1/16:0)	0.0607955	0.472068	0.0834962	0.102945
	PE (18:1/18:2)/(18:2/18:1)	0.156322	0.00279858	0.062717	0.0958789
	PE (18:0/18:2)/(18:2/18:0)	0.0528355	0.0858265	0.129489	0.0783749
	PE (18:0/18:1)/(18:1/18:0)	0.0267231	0.0680515	0.0993273	0.0687373
	PE (16:0/22:5)/(22:5/16:0)	0.715956	1.65056	0.234568	0.675472
	PE (18:1/20:4)/(20:4/18:1)	1.8709	1.8943	0.19234	0.359343
	PE (18:1/20:3)/(16:0/22:4)	0.367079	1.18993	0.181906	0.589368
	PE (18:0/20:4)/(20:4/18:0)	0.265738	0.194204	0.0760209	0.152058
	PE (18:0/20:3)/(20:3/18:0)	0.0129233	0.00667649	0.0926538	0.0286575
	PE (18:1/20:2)/(20:1/18:1)	0.15032	0.218632	0.0428064	0.477294
		MCF7(1)	MCF7(2)	MCF7(3)	SKBR3(1)	SKBR3(2)	SKBR3(3)	MDAMB468(1)	MDAMB468(2)	MDAMB468(3)	BT474(1)	BT474(2)	BT474(3)
	PC (16:0/16:1)/(16:1/16:0)	2.11307	2.229	2.08553	5.97668	6.23714	6.56954	1.38814	1.31549	1.49717	2.78304	2.49601	2.81483
	PC (14:0/18:1)/(18:1/14:0)	1.57319	1.79485	1.46249	3.35226	3.81591	3.53538	0.922594	0.85365	0.891155	3.78148	3.49563	2.9286
	PC (16:0/18:2)/(18:2/16:0)	2.60848	2.7406	2.08739	2.55988	2.08863	2.38532	4.67101	3.93115	4.25182	5.14859	4.39103	5.86981
	PC (16:1/18:1)/(18:1/16:1)	0.522553	0.474384	0.49626	1.3527	1.32512	1.50132	0.854629	0.839448	0.766972	1.7952	1.80412	1.86481
	PC (16:0/18:1)/(18:1/16:0)	1.33333	1.40254	1.46231	11.4613	9.6571	10.7104	1.2083	1.15201	1.25263	4.16394	4.55136	4.30912
	PC (16:0/20:4)/(20:4/16:0)	6.46446	5.97629	5.96069	6.76101	8.33541	7.028	1.8966	1.9801	2.06916	3.87994	4.51979	4.23211
	PC (18:1/18:2)/(18:2/18:1)	3.17605	2.82521	3.243	1.0539	1.01677	1.08246	1.31821	1.30081	1.49254	0.571388	0.626462	0.552108
	PC (18:0/18:2)/(18:2/18:0)	0.338687	0.36921	0.93841	0.884222	0.913771	0.710875	0.700144	0.666685	0.573111	0.311943	0.516294	0.333236
	PC (18:0/18:1)/(18:1/18:0)	1.78952	1.9133	1.99998	5.90218	6.40011	5.58421	1.92855	1.71871	1.8309	1.90911	1.98392	2.04323
	PC (16:0/22:6)/(22:6/16:0)	0.805581	0.782649	0.758315	2.09218	2.04524	1.97877	0.899961	0.842081	0.666546	1.22213	1.34614	1.25834
	PC (18:1/20:4)/(20:4/18:1)	5.50505	4.85784	5.07999	1.14658	1.11391	1.1536	1.42139	1.61571	1.84621	2.11342	1.9985	1.90102
	PC (18:0/20:4)/(20:4/18:0)	1.8232	1.94283	2.30168	2.09101	1.75703	1.7513	1.3266	1.10502	1.21282	1.3332	1.03117	1.41762
	PC (18:1/20:3)/(16:0/22:4)	4.53201	4.00653	3.93861	0.922649	0.969587	1.0314	2.12763	2.06039	2.47286	2.80029	2.70801	2.44453
	Average
		MCF-7	SK-BR-3	MDA-MB-468	BT-474
	PC (16:0/16:1)/(16:1/16:0)	2.14253	6.26112	1.40027	2.69796
	PC (14:0/18:1)/(18:1/14:0)	1.61018	3.56785	0.889133	3.4019
	PC (16:0/18:2)/(18:2/16:0)	2.47882	2.34461	4.28466	5.13648
	PC (16:1/18:1)/(18:1/16:1)	0.497732	1.39305	0.82035	1.82138
	PC (16:0/18:1)/(18:1/16:0)	1.39939	10.6096	1.20431	4.34147
	PC (16:0/20:4)/(20:4/16:0)	6.13381	7.3748	1.98195	4.21061
	PC (18:1/18:2)/(18:2/18:1)	3.08142	1.05105	1.37052	0.583319
	PC (18:0/18:2)/(18:2/18:0)	0.548769	0.836289	0.646647	0.387158
	PC (18:0/18:1)/(18:1/18:0)	1.90093	5.96217	1.82605	1.97875
	PC (16:0/22:6)/(22:6/16:0)	0.782182	2.03873	0.802862	1.27554
	PC (18:1/20:4)/(20:4/18:1)	5.14762	1.13803	1.62777	2.00431
	PC (18:0/20:4)/(20:4/18:0)	2.02257	1.86644	1.21481	1.26066
	PC (18:1/20:3)/(16:0/22:4)	4.15905	0.974544	2.22029	2.65094
	Standard Error
		MCF-7	SK-BR-3	MDA-MB-468	BT-474
	PC (16:0/16:1)/(16:1/16:0)	0.0761428	0.29716	0.0914441	0.175611
	PC (14:0/18:1)/(18:1/14:0)	0.169242	0.233524	0.0345165	0.434101
	PC (16:0/18:2)/(18:2/16:0)	0.345365	0.238245	0.37102	0.739464
	PC (16:1/18:1)/(18:1/16:1)	0.0241181	0.0947764	0.0468457	0.0378773
	PC (16:0/18:1)/(18:1/16:0)	0.0645474	0.906308	0.0504269	0.195729
	PC (16:0/20:4)/(20:4/16:0)	0.28645	0.842548	0.0862958	0.320466
	PC (18:1/18:2)/(18:2/18:1)	0.224398	0.0329362	0.106031	0.0385864
	PC (18:0/18:2)/(18:2/18:0)	0.337784	0.109612	0.0658447	0.112341
	PC (18:0/18:1)/(18:1/18:0)	0.105775	0.411243	0.105006	0.06721
	PC (16:0/22:6)/(22:6/16:0)	0.0236368	0.0569838	0.121549	0.0637673
	PC (18:1/20:4)/(20:4/18:1)	0.328863	0.0211845	0.212667	0.10632
	PC (18:0/20:4)/(20:4/18:0)	0.249005	0.194499	0.110804	0.203183
	PC (18:1/20:3)/(16:0/22:4)	0.324775	0.054543	0.221297	0.184617

## Sheet: Figure S24
	Figure S24: Alternation of the C=C location isomer ratios
		control 1	control 2	control 3	inhibitor treatment 1	inhibitor treatment 2	inhibitor treatment 3
	PC 16:0_18:1	2.53907	2.3298	2.25595	3.23324	3.35503	3.51239
	PC 18:1_18:1	1.67852	1.57016	1.63902	1.74144	1.84864	1.89995
	PC 18:0_18:1	2.23821	2.3585	2.05046	3.74024	3.56299	3.39589
	PE 18:1_18:1	1.89762	1.98441	1.86056	2.16967	2.24658	2.09318
	PE 18:0_18:1	3.80043	3.29368	3.59415	5.15893	5.48899	5.49978
	Average
		control	inhibitor treatment
	PC 16:0_18:1(9/11)	2.37494	3.36689
	PC 18:1_18:1(9/11)	1.62923	1.83001
	PC 18:0_18:1(9/11)	2.21572	3.56637
	PE 18:1_18:1(9/11)	1.9142	2.16981
	PE 18:0_18:1(9/11)	3.56276	5.38257
	Standard Error
		control	inhibitor treatment
	PC 16:0_18:1(9/11)	0.146859	0.139954
	PC 18:1_18:1(9/11)	0.0548398	0.080884
	PC 18:0_18:1(9/11)	0.155251	0.172204
	PE 18:1_18:1(9/11)	0.0635661	0.0767003
	PE 18:0_18:1(9/11)	0.254828	0.193755

## Sheet: Figure S26
	Figure S26: Relative C=C location isomer ratios
		N1	N2	N3	N4	N5	N6	D1	D2	D3	D4	D5	D6
	16:0_18:1 (9/11)	4.89902	4.75271	5.13827	4.42875	4.79722	4.29456	3.6633	3.37513	3.1814	3.7501	3.84019	3.66545
	18:2_18:1 (9/11)	2.86389	2.84211	2.77219	2.77454	3.25083	2.80002	3.5987	3.67142	3.45491	3.92983	3.45335	3.60276
	18:0_18:1 (9/11)	3.6655	3.32098	3.3045	3.38635	3.2489	3.59026	2.79409	2.81716	2.46362	2.60527	2.60915	2.59601
	20:3_18:1 (9/11)	2.71112	2.5244	2.87504	3.00834	2.81058	3.00009	2.22233	1.8075	2.34014	2.04456	2.14289	2.20005
	Average
		Normal	SD	T2D	SD	P value
	16:0_18:1 (9/11)	4.71842	0.309787	3.57926	0.249689	3.65796e-05
	18:2_18:1 (9/11)	2.88393	0.183445	3.61849	0.175731	3.36337e-05
	18:0_18:1 (9/11)	3.41942	0.169001	2.64755	0.134157	5.26112e-06
	20:3_18:1 (9/11)	2.8216	0.184523	2.12625	0.183834	6.56177e-05

[truncated: 6 more sheets: Figure S27, Figure S29, Figure S30, Figure S31, Figure S32, Table S4]
